# Supplementary material for: Identification of a miRNA-based non-invasive predictive biomarker of response to target therapy in BRAF-mutant melanoma
Source: Theranostics. 2022 Oct 24;12(17):7420–30. doi: 10.7150/thno.77761 (PMC9691363; doi:10.7150/thno.77761)
Supplement: Supplementary file 2 — Supplementary table 4: DB pazienti target therapy Pascale patients 1. [file thnov12p7420s2.xlsx]

## Sheet: Foglio1
ID	DOB	SEX	ARM	BRAF STATUS	STAGE	M Cat	1 DOSE	LAST DOSE	RESPONSE	BEST RESPONSE	RELAPSE ( 0 = NO)	DATE PD	STATUS	LAST FUP	PFS	OS	THERAPHY AFTER	1 DOSE	RESPONSE	LDH	range LDH
B05	1966-12-09	M	LGX818+iMEK162	V600E	IV	M1C	2014-03-03	2014-06-26	PD	PD	1	2014-06-30	dead	2015-05-01	3.9	13.9333	IPILIMUMAB	2014-07-23	PD	398	240-480
B06	1971-03-19	F	LGX818+iMEK162+LEE011	V600E	IV	M1A	2014-03-04	2014-12-11	RC	RC	1	2015-06-29	dead	2015-12-16	15.8333	21.4	IPILIMUMAB		PD	896	240-480
B07	1953-08-25	M	LGX818+iMEK162+LEE011	V600E	IV	M1C	2014-04-22	2016-03-21	PR	PR	1	2017-10-20	alive	2020-11-23	41.9333	79.0333	Pembrolizumab	2020-09-15		324	240-480
B08	1944-07-11	F	LGX818+iMEK162+LEE011	V600E	IV	M1C	2014-05-05	2016-03-21	PR	PR	0	NO	alive	2020-01-23	68.6	68.6	NO	NO	NO	525	240-480
B09	1974-11-19	M	LGX818+iMEK162+LEE011	V600E	IV	M1C	2014-06-19	2014-12-04	PD	PD	1	2014-12-11	dead	2015-06-01	5.73333	11.4	IPILIMUMAB	2015-01-21	PD	5591	240-480
B10	1953-01-26	M	LGX818+iMEK162+LEE011	V600E	IV	M1C	2014-07-03	2016-03-21	PR	PR	0	NO	alive	2020-11-10	76.2333	76.2333	NO	NO	NO	706	240-480
B11	1970-06-05	M	LGX818+iMEK162+LEE011	V600E	IV	M1C	2014-07-29	2014-12-22	SD	SD	1	2015-06-18	dead	2017-06-13	10.6333	34.4667	IPILIMUMAB		PD	331	240-480
B12	1976-10-01	F	LGX818+iMEK162+LEE011	V600E	IV	M1C	2014-09-11	2016-01-05	RC	RC	0	NO	alive	2020-11-02	73.7	73.7	NO	NO	NO	435	240-480
B14	1967-05-03	F	LGX818+iMEK162+LEE011	V600E	IV	M1C	2015-01-29	2015-06-18	SD	SD	1	2015-06-18	dead	2017-06-10	4.63333	28.3667	Pembrolizumab		PD	496	240-480
B15	1981-04-15	F	LGX818+iMEK162+LEE011	V600E	IV	M1C	2015-02-09	2015-09-21	RC	RC	1	2015-10-07	dead	2015-12-16	7.93333	10.2333	IPILIMUMAB	2015-10-07	PD	439	240-480
B17	1978-12-18	M	LGX818+iMEK162+LEE011	V600E	IV	M1C	2015-02-26	2016-03-24	RC	RC	1	2019-02-25	alive	2020-11-23	47.9667	68.9	nivolumab	2019-03-10	SD	612	240-480
B20	1994-12-14	F	LGX818+iMEK162+LEE011	V600E	IV	M1A	2015-03-17	2015-06-11	PD	PD	1	2015-06-16	alive	2020-11-23	2.96667	68.2	no	no	no	324	240-480
H07	1974-05-31	F	LGX818+iMEK162	V600E	IV	M1A	2015-02-23	2016-04-21	PR	CR	0	NO	alive	2020-10-20	67.9	67.9	NO	NO	NO	291	240-480
H08	1960-03-09	F	Vemurafenib	V600E	IV	M1C	2015-02-24	2015-07-14	PR	PR	1	2015-08-12	dead	2015-09-10	5.6	6.53333	NO	NO	NO	425	240-480
V05	1953-04-19	M	Vemurafenib	V600E	IV	M1C	2014-12-02	2015-04-10	PD	PD	1	2015-04-13	alive	2020-10-23	4.36667	70.7	NO	NO	NO	325	240-480
Z01	1975-02-23	F	Vemurafenib+Cobimetinib	V600E	IV	M1C	2013-04-15	2014-07-17	PR	PR	1	2014-06-18	alive	2020-02-10	14.1	81.8333	ipilimumab	2014-07-30	CR	558	240-480
Z02	1966-11-24	M	Vemurafenib +Cobimetinib	V600E	IV	M1B	2013-04-16	2013-08-07	PD	PD	1	2013-09-23	dead	2013-12-05	5.23333	7.63333	NO	NO	NO	388	240-480
Z03	1948-01-30	M	Vemurafenib+Cobimetinib	V600E	IV	M1B	2013-04-23	2014-01-30	PD	PD	1	2014-04-11	dead	2015-04-27	11.6	24.1333	ipilimumab	2014-04-30	PD	360	240-480
Z04	1967-05-02	M	Vemurafenib	V600E	IV	M1C	2013-04-23	2013-09-13	PD	PD	1	2013-10-11	dead	2013-11-26	5.6	7.1	NO	NO	NO	786	240-480
Z05	1965-03-11	F	Vemurafenib+Cobimetinib	V600E	IV	M1C	2013-04-23	2013-12-02	PR	PR	1	2013-12-19	dead	2014-10-24	7.86667	18.0333	ipilimumab	2014-01-15	PD	1733	240-480
Z06	1924-07-02	F	Vemurafenib +Cobimetinib	V600E	IV	M1C	2013-04-24	2013-05-23	PD	PD	1	2013-06-06	dead (Adv. Ev.)	2013-07-01	1.4	2.23333	NO	NO	NO	270	240-480
Z08	1965-09-05	F	Vemurafenib+Cobimetinib	V600E	IV	M1C	2013-04-24	2013-09-12	PR	PR	1	2013-10-15	dead	2013-11-26	5.7	7.06667	NO	NO	NO	1396	240-480
Z09	1972-08-01	M	vemurafenib	V600E	IV	M1C	2013-04-30	2013-08-26	SD	SD	1	2013-09-10	dead	2014-01-07	4.33333	8.23333	Ipilimumab	2013-10-16	PD	531	240-480
Z10	1964-01-09	M	Vemurafenib+Cobimetinib	V600E	IV	M1A	2013-05-06	2014-10-20	PR	PR	1	2014-11-20	dead	2015-09-10	18.4667	28.1333	Ipilimumab	2015-02-02	PD	339	240-480
Z11	1966-03-27	M	vemurafenib	V600E	IV	M1C	2013-05-08	2013-07-04	PD	PD	1	2013-08-04	dead	2013-11-22	2.86667	6.46667	Ipilimumab	2013-09-18	PD	477	240-480
Z12	1963-09-26	F	vemurafenib	V600E	IV	M1C	2013-05-21	2013-12-30	PD	PD	1	2014-01-17	dead	2014-11-28	7.86667	18.2333	Ipilimumab	2014-01-29	PD	463	240-480
Z13	1957-01-02	M	vemurafenib	V600E	IV	M1C	2013-05-24	2014-01-30	PD	PD	1	2014-02-03	dead	2014-03-24	8.3	10	Ipilimumab	2014-02-19	PD	656	240-480
Z14	1974-04-27	F	Vemurafenib	V600E	IV	M1C	2013-05-27	2013-11-11	PR	PD	1	2013-11-14	dead	2014-02-26	5.56667	8.96667	study 2111 doppia	2013-12-11	PD	5233	240-480
Z16	1966-11-19	M	Vemurafenib+Cobimetinib	V600E	IV	M1C	2013-06-19	2016-04-26	PR	CR	0	NO	alive	2020-11-23	89.1333	89.1333	NO	NO	NO	319	240-480
Z18	1954-03-18	F	vemurafenib	V600E	IV	M1C	2013-06-27	2014-08-25	SD	PD	1	2014-09-25	dead	2015-01-02	14.9333	18.1667	ipilimumab	2014-10-22	PD	507	240-480
Z20	1949-03-17	M	Vemurafenib+Cobimetinib	V600E	IV	M1C	2013-07-08	2013-08-07	PD	PD	1	2013-08-07	dead	2013-09-04	0.966667	1.86667	NO	NO	NO	294	240-480
Z21	1979-03-29	F	vemurafenib	V600E	IV	M1B	2013-11-11	2015-11-09	SD	PD	1	2015-10-12	dead	2016-08-15	23.0333	33.1333	ipilimumab	2016-03-23		457	240-480
Z22	1950-01-20	F	Vemurafenib+Cobimetinib	V600E	IV	M1C	2013-11-18	2016-04-04	CR	CR	0	NO	alive	2020-11-23	84.1667	84.1667	NO	NO	NO	519	240-480
Z23	1958-07-01	F	Vemurafenib	V600E	IV	M1C	2013-11-29	2014-05-16	PD	PD	1	2014-05-19	dead	2014-07-28	5.66667	7.96667	ipilimumab		PD	1118	240-480
Z24	1965-03-05	M	Vemurafenib+Cobimetinib	V600E	IV	M1C	2013-12-04	2014-01-03	PD	PD	1	2014-01-10	dead	2014-01-13	1.2	1.3	NO	NO	NO	1267	240-480

## Sheet: Foglio2
ID	NOME	M category at START
B07	ABOZZI GIOVANNI
B12	ALBANESE MARIA
B17	BARATTA EMANUELE
