# Supplementary material for: Identification of a miRNA-based non-invasive predictive biomarker of response to target therapy in BRAF-mutant melanoma
Source: Theranostics. 2022 Oct 24;12(17):7420–30. doi: 10.7150/thno.77761 (PMC9691363; doi:10.7150/thno.77761)
Supplement: Supplementary file 3 — Supplementary table 5: DB Target therapy (all T studi patients) Pascale patients 2. [file thnov12p7420s3.xlsx]

## Sheet: Dati clinici
ID	DOB	sex	BRAF STATUS	STAGE	M category	LDH at baseline	LDH range	CNS metastases present at start of treatment (yes/no)	Site of distant metastasis at start: 1 = Soft tissue only; 2 lung +/- soft tissue; 3 = visceral other than lung +/- soft tissue +/- lung	LINE OF TREATMENT	Treatment before	Treatment Post	Treatment ongoing	1 dose	Response at first assessment	best Response	DATA PD	STATUS	DATE LAST OBSERVATION	PFS (MONTHS)	OS (MONTHS)	Other
T003	1981-01-14	M	V600E	IIIC	M0	411	240-480	no	1	1	no	no	Dabrafenib + Trametinib	2016-10-17	SD	CR	/	ALIVE	2019-12-03	37.5333	37.5333
T005	1944-10-25	F	V600E	IV	M1B	523	240-480	no	2	1	no	no	Dabrafenib + Trametinib	2016-10-31	SD	SD	2017-06-02	DEAD	2017-06-02	7.06667	7.06667	hypertension
T006	1961-01-13	F	V600E	IV	M1C	1510	240-480	no	3	1	no	no	Dabrafenib + Trametinib	2016-10-31	PR	PR	2017-06-12	DEAD	2017-09-12	7.4	10.4
T007	1941-12-09	M	V600K	IV	M1B	380	240-480	no	2	1	no	no	Dabrafenib + Trametinib	2016-11-28	SD	PR	/	ALIVE	2019-12-03	36.1667	36.1667
T008	1944-08-11	M	V600E	IV	M1D	465	240-480	yes	3	1	no	no	Dabrafenib + Trametinib	2016-12-12	SD	SD	2017-04-28	DEAD	2017-04-28	4.53333	4.53333
T012	1969-02-26	M	V600E	IV	M1D	722	240-480	yes	3	1	no	no	Vemurafenib + Cobimetinib	2017-02-21	SD	SD	2017-07-04	DEAD	2017-08-15	4.43333	5.8
T013	1975-01-05	F	V600E	IV	M1A	250	240-480	no	1	1	no		Vemurafenib + Cobimetinib	2017-02-27	PR	PR	2018-11-07	DEAD	2019-06-19	20.3333	27.7333
T014	1979-01-30	M	V600E	IV	M1D	305	240-480	yes	3	1	no	nivolumab	Vemurafenib + Cobimetinib	2017-03-06	SD	SD	2017-11-03	DEAD	2018-06-24	7.9	15.6
T015	1950-06-01	M	V600K	IV	M1C	347	240-480	no	3	1	no	no	Vemurafenib + Cobimetinib	2017-03-13	PR	PR	2017-10-28	DEAD	2017-10-28	7.5	7.5
T016	1939-02-10	M	V600E	IV	M1C	298	240-480	no	3	1	no	pembrolizumab	Vemurafenib + Cobimetinib	2017-03-14	SD	SD	2017-08-10	ALIVE	2019-12-03	4.86667	32.6333
T018	1991-11-05	F	V600E	IV	M1A	300	240-480	no	1	1	no	no	Dabrafenib + Trametinib	2017-05-08	SD	SD	/	ALIVE	2019-12-03	30.8333	30.8333
T021	1954-08-16	M	V600E	IV	M1C	378	240-480				no	no	Vemurafenib + Cobimetinib	2017-06-15	PD	PD	2017-08-01	DEAD	2017-08-01	1.53333	1.53333
T022	1962-11-24	F	V600E	IV	M1C	385	240-480	no	3	1	no	NIVOLUMAB	Vemurafenib + Cobimetinib	2017-06-15	SD	SD	2018-03-11	ALIVE	2020-03-24	8.86667	33.3
T023	1971-02-23	F	V600K	IV	M1C	507	240-480	no	3	1	no	pembrolizumab	Dabrafenib + Trametinib	2017-07-07	PD	PD	2017-09-06	DEAD	2017-12-24	1.96667	5.56667
T024	1952-11-21	M	V600E	IV	M1C	2789	240-480	no	3	1	no		Vemurafenib + Cobimetinib	2017-07-13	PR	PR	2018-06-29	DEAD	2018-08-20	11.5333	13.2333
T028	1966-10-18	F	V600E	IV	M1A	162	135-225	no	1	1	no	pembrolizumab+zometa	Dabrafenib + Trametinib	2017-09-28	SD	SD	2020-01-16	ALIVE	2020-10-20	36.7333	36.7333
T030	1954-11-23	F	V600E	IV	M1A	176	135-225	no	1	1	no	no	Vemurafenib + Cobimetinib	2017-10-05	SD	PR	/	ALIVE	2020-02-25	28.6667	28.6667
T031	1948-12-08	M	V600E	IV	M1D	350	135-225	YES	3	1	no	Nivolumab, Ipilimumab	Vemurafenib + Cobimetinib	2017-10-31	PR	PR	2019-05-10	ALIVE	2020-02-25	18.3333	27.8333
T033	1959-05-10	F	V600E	IV	M1C	85	135-225	no	3			no	Dabrafenib + Trametinib	2017-11-27	SD	SD	/	ALIVE	2020-10-20	34.7667	34.7667
T035	1956-06-21	F	V600E	IV	M1D	235	135-225	YES	3	1	no	nivolumab	Dabrafenib + Trametinib	2018-01-15	PR	PR	2018-08-28	DEAD	2018-11-18	7.43333	10.1
T038	1980-07-11	M	V600E	IV		256	135-225			1	no	no	Dabrafenib + Trametinib	2018-04-23	PR	CR	/	ALIVE	2020-09-23	29	29
T040	1970-08-14	M	V600E	IV	M1C	319	135-225	NO	3	1	no	Nivolumab, Ipilimumab	Dabrafenib + Trametinib	2018-05-18	SD	PR	2019-07-01	ALIVE	2020-05-05	13.4333	23.5667
T045	1977-06-25	M	V600E	IV	M1D	173	135-225	yes	3	1	no	nivolumab	Vemurafenib + Cobimetinib	2018-06-29	PR	PR	2019-02-28	DEAD	2019-03-14	7.96667	8.5
T046	1950-10-01	F	V600E	IV		208	135-225					no	Dabrafenib + Trametinib	2018-07-06	SD	PR	/	ALIVE	2020-09-20	26.4667	26.4667
T048	1966-11-03	M	V600E	IIIC	M0	206	135-225	no	1	1	no	no	Vemurafenib + Cobimetinib	2019-02-25	PR	CR	/	ALIVE	2020-02-25	12	12
