# Supplementary material for: Identification of a miRNA-based non-invasive predictive biomarker of response to target therapy in BRAF-mutant melanoma
Source: Theranostics. 2022 Oct 24;12(17):7420–30. doi: 10.7150/thno.77761 (PMC9691363; doi:10.7150/thno.77761)
Supplement: Supplementary file 4 — Supplementary table 6: DB Target therapy TubeList Prog Melanomi IFO. [file thnov12p7420s4.xlsx]

## Sheet: Sheet1
	DOB	Sex	Tube ID	Creation Date	Material	Volum ml	Timing	Patient ID	Primary Code	Stage	Pathology	Clinical data	update	status	response	PFS	OS	FUP
1	1960-03-01	M	0200069726	2017-05-05	Serum	1	Time 0	476173140	BB440/05056120	III	Melanoma linfonodi +	starting Zelboraf Cotellic	PR, met.ossee a luglio 2020	ALIVE	PR	42	42	/
2	1951-04-25	F	0229904171	2018-09-07	Serum	1	Time 0	374884540	BB1560/09075887	IV	Metastatic Melanoma	BRAF mutatation. hypertensive. dysthyroidism. Starting DABR/TRAM	PR, on treatment Dec 2020	ALIVE	PR	23	23	/
3	1973-02-18	M	0228611856	2018-03-09	Serum	1	Time 0	558191940	BB925/03096132	IV	Metastatic Melanoma	Starting DABR/TRAM	PR, then 23.03.20 PD. Alive in Jen 2021	ALIVE	PR	24	34	/
4	1952-12-12	F	0245973270	2018-07-30	Serum	1	Time 0	67740800	BB1466/07306011	III	Melanoma	exported in May 2018. BRAF mut V600 exon15. anti-BRAF tratment	30.07.18 starting treatment. PR. On treatment in March 2021	ALIVE	PR	32	32	/
5	1984-09-08	F	0334596882	2019-06-11	Serum	1	Time 0	144367561	BB2680/06116100	IV	Melanoma with tlymphodal and pulmonary metastasis	starting DABR+TRAM	CR, On treatment in April 2021	ALIVE	CR	22	22	FU in Progress in Complete Response
6	1969-02-03	M	0204905840	2019-10-21	Serum	1	Time 0	364116	BB3311/10216043	IV	Melanoma	starting dabrafenib-trametinib	/	DEAD	PD	5	5	Last FUP on 20/03/2020
7	1955-05-11	M	0354263150	2019-11-08	Serum	1	Time 0	203772960	BB3404/11086394	IV	Melanoma	8/11/19 starting dabrafenib-trametinib.	PR	ALIVE	PR	13	13	in progress
8	1965-07-27	F	0354263196	2019-11-19	Serum	1	Time 0	1106847751	BB3452/11195678	IV	Melanoma pT4b lower back dx	Radicalizzazione a 2 cm e BLS	20.06.2020 PD, Strting Pembrolizumab	DEAD	PD	7	7	Last FUP on 20/06/2020 progression
9	1965-09-12	M	0354242342	2020-02-07	Serum	1	Time 0	423491170	BB3850/02076173	IV	Melanoma	Prelievo basale trametinib+dabrafenib	07.02.20 istarting dabra/trame, 02.11.20 cerebral metastasis	DEAD	PD	9	9	Last FBD Dec 2020 Progression
10	1959-03-10	F	0354241530	2020-02-26	Serum	1	Time 0	311489600	BB3960/02263040	IIIB	Melanoma III BRAF mut	starting treatment neoadiuvant DABR/TRAM	26.02.20 starting Dabra/trame, Dec 2020 ok (OM2)	ALIVE	CR	10	10	In progress
